# Supplementary material for: Dietary Phosphorus Levels Influence Protein-Derived Uremic Toxin Production in Nephrectomized Male Rats
Source: Nutrients. 2024 Jun 8;16(12):1807. doi: 10.3390/nu16121807 (PMC11207110; doi:10.3390/nu16121807)
Supplement: Supplementary file 1 [file nutrients-16-01807-s001.zip]

Archive with 1 entries (1 files):
- nutrients-3043899-supplementary.pdf
